# Supplementary material for: Effects of Long COVID in Patients with Severe Coronavirus Disease 2019 on Long-Term Functional Impairments: A Post Hoc Analysis Focusing on Patients Admitted to the ICU in the COVID-19 Recovery Study II
Source: Healthcare (Basel). 2025 Feb 12;13(4):394. doi: 10.3390/healthcare13040394 (PMC11855593; doi:10.3390/healthcare13040394)
Supplement: Supplementary file 1 [file healthcare-13-00394-s001.zip]

Archive with 1 entries (1 files):
- healthcare-3397427-supplementary.pdf
